# Supplementary material for: MDA-9/Syntenin (SDCBP) Is a Critical Regulator of Chemoresistance, Survival and Stemness in Prostate Cancer Stem Cells
Source: Cancers (Basel). 2019 Dec 23;12(1):53. doi: 10.3390/cancers12010053 (PMC7017101; doi:10.3390/cancers12010053)
Supplement: Supplementary file 1 [file cancers-12-00053-s001.zip]

Archive with 5 entries (3 files):
- cancers-665121-supplementary/
- cancers-665121-supplementary/cancers-665121-suppl-final/
- cancers-665121-supplementary/cancers-665121-suppl-final/Supplementary figures.pdf
- cancers-665121-supplementary/cancers-665121-suppl-final/Supplementary materials.pdf
- cancers-665121-supplementary/cancers-665121-suppl-final/Western blots figures.pdf
